# Supplementary material for: Infrared Evanescent Wave Sensing Based on a Ge10As30Se40Te20 Fiber for Alcohol Detection
Source: Sensors (Basel). 2023 May 17;23(10):4841. doi: 10.3390/s23104841 (PMC10220678; doi:10.3390/s23104841)
Supplement: Supplementary file 1 [file sensors-23-04841-s001.zip]

Archive with 1 entries (1 files):
- sensors-2362728-supplementary.pdf
